# Supplementary material for: A Bioactive Degradable Composite Bone Cement Based on Calcium Sulfate and Magnesium Polyphosphate
Source: Materials (Basel). 2024 Apr 18;17(8):1861. doi: 10.3390/ma17081861 (PMC11051185; doi:10.3390/ma17081861)
Supplement: Supplementary file 1 [file materials-17-01861-s001.zip]

Archive with 1 entries (1 files):
- materials-2943327-supplementary.pdf
